# Supplementary material for: Potential Predictive Value of Serum Pentraxin 3 and Paraoxonase 1 for Cardiometabolic Disorders Development in Patients with Psoriasis—Preliminary Data
Source: Metabolites. 2022 Jun 22;12(7):580. doi: 10.3390/metabo12070580 (PMC9324570; doi:10.3390/metabo12070580)
Supplement: Supplementary file 1 [file metabolites-12-00580-s001.zip › Suuplementary_Shapiro-Wilk_test.xlsx]

## Sheet: 1A
	Pentraxin CTRL	Pentraxin Before	Pentraxin After
Test for normal distribution
Shapiro-Wilk test
W	0.9204	0.7638	0.9418
P value	0.3599	<0.0001	0.1115
Passed normality test (alpha=0.05)?	Yes	No	Yes
P value summary	ns	****	ns

## Sheet: 1B
	Pentraxin CTRL	Pentraxin Before	Pentraxin After	Pentraxin Before	Pentraxin After	Pentraxin Before	Pentraxin After
Test for normal distribution
Shapiro-Wilk test
W	0.9204	0.7541	0.9475	0.8982	0.9269	0.5582	0.9373
P value	0.3599	0.006	0.6623	0.2091	0.452	<0.0001	0.4897
Passed normality test (alpha=0.05)?	Yes	No	Yes	Yes	Yes	No	Yes
P value summary	ns	**	ns	ns	ns	****	ns

## Sheet: 1C
	Pentraxin CTRL	Pentraxin Before	Pentraxin After	Pentraxin Before	Pentraxin After	Pentraxin Before	Pentraxin After
Test for normal distribution
Shapiro-Wilk test
W	0.9204	0.9341	0.9178	0.8751	0.8366	0.7181	0.9249
P value	0.3599	0.5543	0.4522	0.0902	0.0285	0.0008	0.3618
Passed normality test (alpha=0.05)?	Yes	Yes	Yes	Yes	No	No	Yes
P value summary	ns	ns	ns	ns	*	***	ns

## Sheet: 1D
	Pentraxin CTRL	Pentraxin Before	Pentraxin After	Pentraxin Before	Pentraxin After
Test for normal distribution
Shapiro-Wilk test
W	0.9204	0.7998	0.9365	0.674	0.9364
P value	0.3599	0.0037	0.3399	0.0001	0.3744
Passed normality test (alpha=0.05)?	Yes	No	Yes	No	Yes
P value summary	ns	**	ns	***	ns

## Sheet: 2
	Pentraxin CTRL	Pentraxin Before	Pentraxin After	Pentraxin Before	Pentraxin After
Test for normal distribution
Shapiro-Wilk test
W	0.9204	0.7492	0.8711	0.7618	0.9711
P value	0.3599	0.0004	0.0283	0.0025	0.9073
Passed normality test (alpha=0.05)?	Yes	No	No	No	Yes
P value summary	ns	***	*	**	ns

## Sheet: 3A
	Paraoxonase CTRL	Paraoxonase Before	Paraoxonase After
Test for normal distribution
Shapiro-Wilk test
W	0.9725	0.8722	0.8613
P value	0.9127	0.0023	0.0016
Passed normality test (alpha=0.05)?	Yes	No	No
P value summary	ns	**	**

## Sheet: 3B
	Paraoxonase CTRL	Paraoxonase Before	Paraoxonase After	Paraoxonase Before	Paraoxonase After	Paraoxonase Before	Paraoxonase After
Test for normal distribution
Shapiro-Wilk test
W	0.9725	0.761	0.7887	0.8967	0.8855	0.8634	0.8341
P value	0.9127	0.0073	0.0152	0.1685	0.1509	0.0638	0.0264
Passed normality test (alpha=0.05)?	Yes	No	No	Yes	Yes	Yes	No
P value summary	ns	**	*	ns	ns	ns	*

## Sheet: 3C
	Paraoxonase CTRL	Paraoxonase Before	Paraoxonase After	Paraoxonase Before	Paraoxonase After	Paraoxonase Before	Paraoxonase After
Test for normal distribution
Shapiro-Wilk test
W	0.9725	0.8891	0.9382	0.8888	0.9086	0.8527	0.9048
P value	0.9127	0.2297	0.6224	0.1344	0.2345	0.0463	0.2112
Passed normality test (alpha=0.05)?	Yes	Yes	Yes	Yes	Yes	No	Yes
P value summary	ns	ns	ns	ns	ns	*	ns

## Sheet: 3D
	Paraoxonase CTRL	Paraoxonase Before	Paraoxonase After	Paraoxonase Before	Paraoxonase After
Test for normal distribution
Shapiro-Wilk test
W	0.9725	0.8376	0.8542	0.9605	0.9018
P value	0.9127	0.0116	0.0199	0.782	0.1015
Passed normality test (alpha=0.05)?	Yes	No	No	Yes	Yes
P value summary	ns	*	*	ns	ns

## Sheet: 4
	Paraoxonase CTRL	Paraoxonase After	Paraoxonase Before	Paraoxonase After	Paraoxonase CTRL
Test for normal distribution
Shapiro-Wilk test
W	0.9725	0.9033	0.824	0.8208	0.9572
P value	0.9127	0.0906	0.0133	0.0122	0.7536
Passed normality test (alpha=0.05)?	Yes	Yes	No	No	Yes
P value summary	ns	ns	*	*	ns

[truncated: 2 more sheets: Table 1, Table 2]
